# Supplementary material for: Bacterioplankton Community Composition Along Environmental Gradients in Lakes From Byers Peninsula (Maritime Antarctica) as Determined by Next-Generation Sequencing
Source: Front Microbiol. 2019 Apr 30;10:908. doi: 10.3389/fmicb.2019.00908 (PMC6503055; doi:10.3389/fmicb.2019.00908)
Supplement: Supplementary file 1 [file Data_Sheet_1.ZIP]

Archive with 9 entries (9 files):
- Chester_D.html
- Chester_S.html
- Escondido_S.html
- Limnopolar_D.html
- Limnopolar_S.html
- Midge_S.html
- Refugio_S.html
- Somero_S.html
- Turbio_S.html
